# Supplementary material for: Bioinformatic Analysis of the CXCR2 Ligands in Cancer Processes
Source: Int J Mol Sci. 2023 Aug 27;24(17):13287. doi: 10.3390/ijms241713287 (PMC10487711; doi:10.3390/ijms241713287)
Supplement: Supplementary file 1 [file ijms-24-13287-s001.zip]

Archive with 1 entries (1 files):
- ijms-2558970-supplementary.pdf
